# Supplementary material for: The hypoferremic response to acute inflammation is maintained in thalassemia mice even under parenteral iron loading
Source: PeerJ. 2021 Apr 30;9:e11367. doi: 10.7717/peerj.11367 (PMC8092106; doi:10.7717/peerj.11367)
Supplement: Supplemental Information 1 [file peerj-09-11367-s001.xlsx]

## Sheet: in
	Table 2. Hematological parameters of wild type (WT) and thalassemic (Hbbtb3/+) mice treated with saline (Control), lipopolysaccharide (LPS), iron dextran (Fe), or both iron dextran and LPS (Fe + LPS)
		RBC count (106/ul)	Hemoglobin(g/dL)	Hematocrit(%)	MCV(fL)	MCH(pg)	MCHC(g/dL)	RDW(%)	Reticulocyte (%)
1	WT-saline 1	3.82	6.4	29	75.9	16.8	22.1	23.2	0.9
1	WT-saline 2	5.45	9.1	39.3	72.1	16.7	23.2	26.2	0.5
1	WT-saline 3	4.92	7.8	36	73.3	15.9	21.6	23.4	0.2
1	WT-saline 4	4.74	7.8	34.5	72.7	16.4	22.6	22.7	2.2
1	WT-saline 5	5.15	8.5	39.5	76.8	16.5	21.5	26.7	1.4
2	WT LPS1	3.74	7.7	28.9	76.4	20.4	26.6	22.5	0.5
2	WT LPS2	7.68	12.2	45.6	59.4	15.9	26.7	24.6	0.5
2	WT LPS3	5.12	8.2	38.6	75.4	16	21.2	24.9	0.5
2	WT LPS4	6.58	10.8	41.6	63.3	16.4	26	24.4	0.2
2	WT LPS5	5.84	9.4	44.4	76.1	16.1	21.2	25.3	2.3
3	WT Fe 1	5.54	9.4	28.6	51.6	16.9	32.8	14.5	0.1
3	WT Fe 2	5.32	9	28.4	53.2	16.8	31.6	19.8	0.1
3	WT Fe 3	6.94	11.4	36.2	52.2	16.5	31.7	15.5	0
3	WT Fe 4	6.82	11.6	35.6	52.2	17.1	32.8	14	0.1
3	WT Fe 5	7.02	11.8	35.2	50.1	16.8	33.5	13.6	0
4	WTFe+ LPS 1	8.18	13.6	40.6	49.7	16.6	33.3	13.7	0.4
4	WTFe+ LPS 2	7.7	12.8	39.4	51	16.7	32.7	14	0.1
4	WTFe+ LPS 3	7.66	13	38.4	50.2	17.1	34.1	12.7	0.1
4	WTFe+ LPS 4	7.88	13.2	38.8	49.2	16.8	34.1	13.1	0
4	WTFe+ LPS 5	7.88	13.4	39.6	50.3	17	33.8	13.6	0
5	Hbbtb3/+-saline 1	5.54	6.3	33.3	60.1	11.4	18.9	46.4	1.2
5	Hbbtb3/+-saline 2	4.59	5.3	24.2	52.8	11.6	21.9	45.8	0.8
5	Hbbtb3/+-saline 3	4.29	4.9	26	60.6	11.4	18.8	46.6	0.9
5	Hbbtb3/+-saline 4	2.9	3.6	21.7	74.8	12.4	16.6	40.3	0.4
5	Hbbtb3/+-saline 5	4.73	5.6	21.8	46.1	11.8	25.7	40.5	0.6
6	Hbbtb3/+LPS1	4.41	7.5	33.6	76.2	17	22.3	22.7	0.6
6	Hbbtb3/+LPS2	4.62	5.3	31.4	68	11.5	16.9	43.9	0.8
6	Hbbtb3/+LPS3	2.86	4.9	16.9	59	17.1	29	30.3	0.7
6	Hbbtb3/+LPS4	3.37	5.4	22.2	65.8	16	24.3	34.7	0.8
6	Hbbtb3/+LPS5	3.75	4.3	27.8	74	11.5	15.5	44.3	1.6
7	Hbbtb3/+Fe1	6.18	7.2	22.6	36.4	11.6	31.9	39.1	0
7	Hbbtb3/+Fe2	5.46	6.2	20.2	37	11.5	31.1	38.8	0.5
7	Hbbtb3/+Fe3	6.32	7.2	23.6	37.4	11.5	30.8	39.8	0.3
7	Hbbtb3/+Fe4	5.48	6.4	21.2	38.9	11.6	29.9	41.7	0.1
7	Hbbtb3/+Fe5	5.18	6	19.4	37.4	11.6	31	36.4	0
8	Hbbtb3/+Fe + LPS 1	6.56	7.6	24	36.7	11.7	31.9	35.3	0.2
8	Hbbtb3/+Fe + LPS 2	5.3	6.2	19.6	37.2	11.6	31.2	37.5	0
8	Hbbtb3/+Fe + LPS 3	5.56	6.4	20.6	36.9	11.5	31.2	36.6	0.2
8	Hbbtb3/+Fe + LPS 4	6.24	7.2	22.4	35.9	11.4	31.8	36.9	0
8	Hbbtb3/+Fe + LPS 5	5.72	6.6	20.4	35.8	11.5	32.2	34.2	0.1
	Table 3. Iron parameters of wild type (WT) and thalassemic (Hbbtb3/+) mice treated with saline (Control), lipopolysaccharide (LPS), iron dextran (Fe), or both iron dextran and LPS (Fe + LPS)
		Serum iron (?M)	Liver non-heme iron (nmole/mg wet weight)	Spleen non-heme iron (nmole/mg wet weight)
	WT-saline 1	22.3	2.13	6.45
	WT-saline 2	29.46	3.49	10.64
	WT-saline 3	29.11	2.74	6.06
	WT-saline 4	27.32	2.02	8.88
	WT-saline 5		2.62	9.54
	WT LPS1	12.64	2.12	7.3
	WT LPS2	14.07	2.74	5.82
	WT LPS3	17.65	1.94	4.97
	WT LPS4	21.95	2.32	4.62
	WT LPS5		2.41	6.22
	WT Fe 1	39.6	47.76	38.02
	WT Fe 2	39.6	47.59	21.56
	WT Fe 3	38.26	37.97	66.75
	WT Fe 4	60.19	93.06	42.23
	WT Fe 5	55.71	85.41	47.8
	WTFe+ LPS 1	32	90.47	80.03
	WTFe+ LPS 2	29.31	59.27	85.55
	WTFe+ LPS 3	32.44	58.99	45.82
	WTFe+ LPS 4	28.86	41.73	47.05
	WTFe+ LPS 5	26.18	77.34	75.53
	Hbbtb3/+-saline 1	14.79	4.15	29.29
	Hbbtb3/+-saline 2	18.72	4.68	28.53
	Hbbtb3/+-saline 3	19.8	4.99	29.41
	Hbbtb3/+-saline 4	28.75	2.91	23.97
	Hbbtb3/+-saline 5	16.22	6.12	35.85
	Hbbtb3/+LPS1	6.55	2.07	26.18
	Hbbtb3/+LPS2	11.92	6.44	24.04
	Hbbtb3/+LPS3	10.49	2.65	25.81
	Hbbtb3/+LPS4	11.92	4.79	21.93
	Hbbtb3/+LPS5	7.98	6.23	27.48
	Hbbtb3/+Fe1	33.34	78.63	48.73
	Hbbtb3/+Fe2	37.81	87.79	60.8
	Hbbtb3/+Fe3	35.58	78.1	47.04
	Hbbtb3/+Fe4	25.28	69.16	34.05
	Hbbtb3/+Fe5	23.05	59.14	44.13
	Hbbtb3/+Fe + LPS 1	20.81	65.3	59.01
	Hbbtb3/+Fe + LPS 2	18.12	72.73	48.26
	Hbbtb3/+Fe + LPS 3	22.6	59.94	25.24
	Hbbtb3/+Fe + LPS 4	11.41	61.81	40.52
	Hbbtb3/+Fe + LPS 5	13.2	59.69	39.19
	Figure 1 Effects of LPS on the mRNA expression of interleukin 6 and hepcidin in the liver of wild type and thalassemic mice with/without parenteral iron loading.
	Liver IL-6
				delta Ct
		Averag mActb2 Cq	Average mIL-6 Cq	Cq mIL-6- Cq mActb		delta delta Ct	2-delta deltaCt
	WT-saline 1	22.81	34.66	11.85		0.46	0.73
	WT-saline 2	23.03	34.36	11.32		-0.06	1.04
	WT-saline 3	22.95	33.8	10.86		-0.53	1.44
	WT-saline 4	23	34.47	11.47		0.09	0.94
	WT-saline 5	23.07	34.5	11.43	11.39	0.04	0.97
	WT LPS1	21.55	28.42	6.87		-4.52	22.91
	WT LPS2	21.93	30.17	8.24		-3.15	8.87
	WT LPS3	21.46	30.07	8.61		-2.78	6.86
	WT LPS4	22.34	30.11	7.77		-3.61	12.23
	WT LPS5	21.41	30.08	8.67		-2.72	6.58
	WT Fe 1	23.12	33.92	10.8		-0.58	1.5
	WT Fe 2	22.96	33.53	10.56		-0.82	1.77
	WT Fe 3	23.04	32.05	9.01		-2.38	5.2
	WT Fe 4	22.58	34.57	11.99		0.6	0.66
	WT Fe 5	22.48	34.06	11.58		0.19	0.88
	WTFe+ LPS 1	22.23	26.19	3.97		-7.42	171.14
	WTFe+ LPS 2	21.38	24.84	3.45		-7.93	244.04
	WTFe+ LPS 3	20.92	24.37	3.45		-7.93	244.21
	WTFe+ LPS 4	21.31	25.5	4.2		-7.19	145.92
	WTFe+ LPS 5	21.3	25.52	4.22		-7.17	143.51
	Hbbtb3/+-saline 1	22.27	33.31	11.04		-0.35	1.27
	Hbbtb3/+-saline 2	22.48	33.37	10.89		-0.5	1.41
	Hbbtb3/+-saline 3	22.44	33.48	11.04		-0.35	1.27
	Hbbtb3/+-saline 4	22.79	33.38	10.6		-0.79	1.73
	Hbbtb3/+-saline 5	22.85	33.68	10.83		-0.55	1.47
	Hbbtb3/+LPS1	21.3	28.15	6.85		-4.53	23.13
	Hbbtb3/+LPS2	21.89	28.72	6.83		-4.55	23.46
	Hbbtb3/+LPS3	21.37	27.47	6.1		-5.29	39
	Hbbtb3/+LPS4	21.31	28.26	6.95		-4.43	21.59
	Hbbtb3/+LPS5	21.59	29.18	7.59		-3.79	13.88
	Hbbtb3/+Fe1	21.9	33.7	11.8		0.42	0.75
	Hbbtb3/+Fe2	21.84	32.12	10.28		-1.11	2.15
	Hbbtb3/+Fe3	22.19	32.27	10.08		-1.3	2.47
	Hbbtb3/+Fe4	21.53	32.7	11.17		-0.21	1.16
	Hbbtb3/+Fe5	21.57	33.39	11.82		0.44	0.74
	Hbbtb3/+Fe + LPS 1	21.58	25.61	4.03		-7.36	163.71
	Hbbtb3/+Fe + LPS 2	21.37	24.79	3.42		-7.97	249.86
	Hbbtb3/+Fe + LPS 3	20.42	24.58	4.16		-7.22	149.29
	Hbbtb3/+Fe + LPS 4	21.34	24.76	3.42		-7.96	249.35
	Hbbtb3/+Fe + LPS 5	22.55	24.72	2.17		-9.22	595.52
	Liver CRP
				delta Ct
		Average mActb Cq	Averag mCRP Cq	Cq mCRP(1) - Cq mActb		delta delta Ct	2-delta delta Ct
	WT-saline 1	20.67	21.86	1.19		-0.82	1.77
	WT-saline 2	21.32	23.74	2.42		0.41	0.75
	WT-saline 3	20.97	22.72	1.75		-0.26	1.2
	WT-saline 4	21.55	24.39	2.84		0.83	0.56
	WT-saline 5	21.75	23.61	1.86	2.01	-0.15	1.11
	WT LPS1	20.34	20.9	0.56		-1.45	2.73
	WT LPS2	20.82	21.12	0.3		-1.71	3.27
	WT LPS3	20.43	21.23	0.8		-1.21	2.31
	WT LPS4	21.26	22.47	1.21		-0.8	1.74
	WT LPS5	20.14	20.92	0.78		-1.23	2.35
	WT Fe 1	22.2	25	2.81		0.79	0.58
	WT Fe 2	22.62	26.18	3.56		1.55	0.34
	WT Fe 3	22.34	25.4	3.06		1.05	0.48
	WT Fe 4	22.08	25.39	3.32		1.31	0.4
	WT Fe 5	22.54	26.28	3.75		1.74	0.3
	WTFe+ LPS 1	23.16	26.31	3.14		1.13	0.46
	WTFe+ LPS 2	21.96	24.09	2.13		0.12	0.92
	WTFe+ LPS 3	21.48	24.07	2.6		0.59	0.67
	WTFe+ LPS 4	21.33	23.99	2.67		0.66	0.63
	WTFe+ LPS 5	21.88	23.27	1.39		-0.62	1.53
	Hbbtb3/+-saline 1	20.79	23.01	2.21		0.2	0.87
	Hbbtb3/+-saline 2	20.92	22.41	1.49		-0.52	1.43
	Hbbtb3/+-saline 3	21.05	23.97	2.92		0.91	0.53
	Hbbtb3/+-saline 4	21.65	23.79	2.14		0.13	0.91
	Hbbtb3/+-saline 5	21.99	23.78	1.8		-0.22	1.16
	Hbbtb3/+LPS1	20.66	22.46	1.79		-0.22	1.16
	Hbbtb3/+LPS2	21.13	22.56	1.43		-0.58	1.5
	Hbbtb3/+LPS3	20.19	21.63	1.44		-0.57	1.49
	Hbbtb3/+LPS4	19.83	21.84	2.01		0	1
	Hbbtb3/+LPS5	20.82	21.77	0.95		-1.06	2.08
	Hbbtb3/+Fe1	21.73	25.72	3.99		1.98	0.25
	Hbbtb3/+Fe2	22.25	25.7	3.45		1.44	0.37
	Hbbtb3/+Fe3	22.72	25.67	2.95		0.94	0.52
	Hbbtb3/+Fe4	21.88	26.84	4.96		2.95	0.13
	Hbbtb3/+Fe5	22.27	26.3	4.03		2.02	0.25
	Hbbtb3/+Fe + LPS 1	22.64	25.36	2.72		0.71	0.61
	Hbbtb3/+Fe + LPS 2	23.09	25.08	1.99		-0.02	1.01
	Hbbtb3/+Fe + LPS 3	22.83	25.76	2.93		0.92	0.53
	Hbbtb3/+Fe + LPS 4	22.71	24.67	1.96		-0.05	1.03
	Hbbtb3/+Fe + LPS 5	22.22	25.24	3.02		1.01	0.5
	Liver hepcidin
				delta Ct
		Averag mActb Cq	Average mHamp Cq	Cq mHamp- Cq mActb		delta delta Ct	2-delta delta Ct
	WT-saline 1	22.18	19.11	-3.07		0.22	0.86
	WT-saline 2	22.89	20.54	-2.36		0.94	0.52
	WT-saline 3	22.43	19.09	-3.33		-0.04	1.03
	WT-saline 4	23.11	19.4	-3.71		-0.42	1.33
	WT-saline 5	22.55	18.54	-4.01	-3.3	-0.71	1.64
	WT LPS1	22.32	17.77	-4.55		-1.26	2.39
	WT LPS2	23.21	19.16	-4.05		-0.76	1.69
	WT LPS3	22.4	17.92	-4.48		-1.18	2.26
	WT LPS4	23.08	18.26	-4.82		-1.52	2.87
	WT LPS5	22.37	17.21	-5.16		-1.87	3.65
	WT Fe 1	21.59	16.6	-4.99		-1.69	3.23
	WT Fe 2	21.53	17.06	-4.47		-1.17	2.25
	WT Fe 3	20.72	16.26	-4.46		-1.17	2.24
	WT Fe 4	20.9	16.98	-3.91		-0.62	1.53
	WT Fe 5	20.95	16.83	-4.13		-0.83	1.78
	WTFe+ LPS 1	22.2	16.08	-6.12		-2.82	7.08
	WTFe+ LPS 2	22.25	15.56	-6.68		-3.39	10.46
	WTFe+ LPS 3	22.19	14.56	-7.62		-4.33	20.07
	WTFe+ LPS 4	22.24	15.75	-6.49		-3.2	9.16
	WTFe+ LPS 5	21.28	16.07	-5.2		-1.91	3.75
	Hbbtb3/+-saline 1	21.96	19.6	-2.36		0.94	0.52
	Hbbtb3/+-saline 2	22.6	20.95	-1.65		1.64	0.32
	Hbbtb3/+-saline 3	23.11	21.37	-1.74		1.55	0.34
	Hbbtb3/+-saline 4	21.78	20.75	-1.03		2.26	0.21
	Hbbtb3/+-saline 5	21.8	18.65	-3.15		0.14	0.9
	Hbbtb3/+LPS1	22.11	17.64	-4.47		-1.17	2.25
	Hbbtb3/+LPS2	22.94	19.51	-3.43		-0.13	1.09
	Hbbtb3/+LPS3	22.44	18.15	-4.3		-1	2
	Hbbtb3/+LPS4	22.05	19.4	-2.64		0.65	0.64
	Hbbtb3/+LPS5	22.24	19.02	-3.22		0.08	0.95
	Hbbtb3/+Fe1	21.23	16.17	-5.06		-1.76	3.39
	Hbbtb3/+Fe2	21.41	15.54	-5.87		-2.58	5.96
	Hbbtb3/+Fe3	21.53	16.27	-5.27		-1.97	3.91
	Hbbtb3/+Fe4	21.24	16.34	-4.9		-1.6	3.04
	Hbbtb3/+Fe5	21.26	15.98	-5.28		-1.98	3.94
	Hbbtb3/+Fe + LPS 1	20.81	15.97	-4.84		-1.54	2.91
	Hbbtb3/+Fe + LPS 2	20.86	15.71	-5.16		-1.86	3.63
	Hbbtb3/+Fe + LPS 3	20.53	15.36	-5.17		-1.87	3.65
	Hbbtb3/+Fe + LPS 4	20.94	16.21	-4.73		-1.43	2.69
	Hbbtb3/+Fe + LPS 5	22.31	15.69	-6.62		-3.32	10.01
	Figure 2 Effects of LPS on the mRNA expression of upstream regulators of hepcidin in wild type and thalassemic mice with/without parenteral iron loading.
	Liver BMP6
				delta Ct
		Average mActb Cq	Averag mBmp6 Cq	Cq mBmp6 - Cq mActb		delta delta Ct	2-delta delta Ct
	WT-saline 1	22.13	32.01	9.88		0.57	0.67
	WT-saline 2	22.43	32.33	9.9		0.59	0.66
	WT-saline 3	22.35	31.34	8.99		-0.32	1.25
	WT-saline 4	22.51	31.57	9.05		-0.26	1.19
	WT-saline 5	22.64	31.37	8.73	9.31	-0.59	1.5
	WT LPS1	21.55	32.14	10.59		1.28	0.41
	WT LPS2	21.93	34.25	12.32		3.01	0.12
	WT LPS3	21.46	32.39	10.92		1.61	0.33
	WT LPS4	22.34	34.08	11.74		2.43	0.19
	WT LPS5	21.41	31.81	10.4		1.09	0.47
	WT Fe 1	21.96	28.52	6.55		-2.76	6.76
	WT Fe 2	22.6	29.17	6.56		-2.75	6.71
	WT Fe 3	23.11	30.47	7.36		-1.95	3.86
	WT Fe 4	21.78	28.52	6.74		-2.57	5.95
	WT Fe 5	21.8	28.14	6.34		-2.97	7.85
	WTFe+ LPS 1	21.59	30.3	8.71		-0.6	1.52
	WTFe+ LPS 2	21.53	30.55	9.02		-0.29	1.22
	WTFe+ LPS 3	20.72	28.81	8.09		-1.22	2.33
	WTFe+ LPS 4	20.9	29.74	8.84		-0.47	1.39
	WTFe+ LPS 5	20.95	30.33	9.38		0.07	0.95
	Hbbtb3/+-saline 1	21.94	29.53	7.59		-1.72	3.3
	Hbbtb3/+-saline 2	21.91	30.4	8.49		-0.82	1.77
	Hbbtb3/+-saline 3	21.97	30.15	8.17		-1.14	2.2
	Hbbtb3/+-saline 4	22.61	31.75	9.14		-0.17	1.12
	Hbbtb3/+-saline 5	22.24	29.91	7.67		-1.64	3.12
	Hbbtb3/+LPS1	21.3	32.31	11.01		1.7	0.31
	Hbbtb3/+LPS2	21.89	34.26	12.37		3.06	0.12
	Hbbtb3/+LPS3	21.37	32.05	10.68		1.37	0.39
	Hbbtb3/+LPS4	21.31	33.01	11.7		2.39	0.19
	Hbbtb3/+LPS5	21.59	31.86	10.27		0.96	0.52
	Hbbtb3/+Fe1	21.23	27.09	5.86		-3.45	10.95
	Hbbtb3/+Fe2	21.41	27.28	5.87		-3.44	10.88
	Hbbtb3/+Fe3	21.53	27.42	5.89		-3.42	10.7
	Hbbtb3/+Fe4	21.24	26.68	5.43		-3.88	14.68
	Hbbtb3/+Fe5	21.26	26.56	5.3		-4.01	16.14
	Hbbtb3/+Fe + LPS 1	20.81	29.36	8.55		-0.76	1.69
	Hbbtb3/+Fe + LPS 2	20.86	29.55	8.69		-0.62	1.54
	Hbbtb3/+Fe + LPS 3	20.53	28.82	8.29		-1.02	2.02
	Hbbtb3/+Fe + LPS 4	20.94	30.09	9.15		-0.16	1.12
	Hbbtb3/+Fe + LPS 5	22.31	31.11	8.8		-0.51	1.42
	Liver TMPRSS6
				delta Ct
		Average mActb Cq	Averag mTmprss6 Cq	Cq mTmprss6 - Cq mActb		delta delta Ct	2-delta delta Ct
	WT-saline 1	21.75	28.29	6.54		0.17	0.89
	WT-saline 2	21.76	28.02	6.26		-0.11	1.08
	WT-saline 3	21.92	28.11	6.2		-0.17	1.13
	WT-saline 4	22.23	28.8	6.57		0.2	0.87
	WT-saline 5	22.4	28.68	6.28	6.37	-0.09	1.06
	WT LPS1	21.19	28.49	7.31		0.94	0.52
	WT LPS2	21.48	29.34	7.86		1.49	0.36
	WT LPS3	21.26	29.41	8.15		1.78	0.29
	WT LPS4	22.01	28.91	6.9		0.53	0.69
	WT LPS5	21.01	28.69	7.68		1.31	0.4
	WT Fe 1	21.96	28.03	6.07		-0.3	1.23
	WT Fe 2	22.6	27.96	5.36		-1.01	2.02
	WT Fe 3	23.11	27.45	4.34		-2.03	4.09
	WT Fe 4	21.78	28.93	7.15		0.78	0.58
	WT Fe 5	21.8	28.11	6.3		-0.07	1.05
	WTFe+ LPS 1	21.59	28.69	7.09		0.72	0.61
	WTFe+ LPS 2	21.53	27.99	6.46		0.09	0.94
	WTFe+ LPS 3	20.72	27.99	7.27		0.9	0.54
	WTFe+ LPS 4	20.9	27.96	7.06		0.69	0.62
	WTFe+ LPS 5	20.95	27.44	6.49		0.12	0.92
	Hbbtb3/+-saline 1	21.7	27.81	6.11		-0.26	1.2
	Hbbtb3/+-saline 2	21.42	28	6.58		0.21	0.86
	Hbbtb3/+-saline 3	21.88	28.88	7		0.63	0.65
	Hbbtb3/+-saline 4	22.19	28.96	6.77		0.4	0.76
	Hbbtb3/+-saline 5	22.16	28.08	5.92		-0.45	1.37
	Hbbtb3/+LPS1	21.27	30.26	8.99		2.62	0.16
	Hbbtb3/+LPS2	21.52	30.2	8.68		2.31	0.2
	Hbbtb3/+LPS3	20.92	29.43	8.51		2.14	0.23
	Hbbtb3/+LPS4	20.69	29.5	8.81		2.44	0.18
	Hbbtb3/+LPS5	21.37	30.07	8.7		2.33	0.2
	Hbbtb3/+Fe1	21.23	28.2	6.97		0.6	0.66
	Hbbtb3/+Fe2	21.41	27.09	5.68		-0.69	1.61
	Hbbtb3/+Fe3	21.53	27.58	6.04		-0.32	1.25
	Hbbtb3/+Fe4	21.24	28.19	6.95		0.58	0.67
	Hbbtb3/+Fe5	21.26	27.8	6.54		0.17	0.89
	Hbbtb3/+Fe + LPS 1	20.81	28.2	7.39		1.02	0.49
	Hbbtb3/+Fe + LPS 2	20.86	28.09	7.23		0.86	0.55
	Hbbtb3/+Fe + LPS 3	20.53	29.4	8.87		2.5	0.18
	Hbbtb3/+Fe + LPS 4	20.94	27.5	6.56		0.19	0.87
	Hbbtb3/+Fe + LPS 5	22.31	28.4	6.09		-0.28	1.21
	Spleen ERFE
				delta Ct
		Average mActb Cq	Averag mFam132b Cq	Cq mFam132b - Cq mActb		delta delta Ct	2-delta delta Ct
	WT-saline 1	19.38	33.54	14.16		0.35	0.78
	WT-saline 2	19.56	32.54	12.97		-0.83	1.78
	WT-saline 3	20.12	34.78	14.66		0.85	0.55
	WT-saline 4	20.02	32.69	12.67		-1.14	2.2
	WT-saline 5	19.58	34.14	14.56	13.81	0.76	0.59
	WT LPS1	19.49	34.28	14.78		0.98	0.51
	WT LPS2	19.19	31.34	12.15		-1.66	3.15
	WT LPS3	18.39	30.67	12.28		-1.53	2.88
	WT LPS4	18.92	33.2	14.27		0.47	0.72
	WT LPS5	19.39	33.41	14.02		0.22	0.86
	WT Fe 1	19.48	34.99	15.5		1.7	0.31
	WT Fe 2	19.31	34.47	15.16		1.36	0.39
	WT Fe 3	19.36	32.91	13.55		-0.26	1.2
	WT Fe 4	19.46	31.39	11.93		-1.88	3.68
	WT Fe 5	19.73	32.75	13.02		-0.78	1.72
	WTFe+ LPS 1	18.4	34.18	15.78		1.98	0.25
	WTFe+ LPS 2	18.76	34.2	15.44		1.63	0.32
	WTFe+ LPS 3	18.31	35.43	17.12		3.32	0.1
	WTFe+ LPS 4	19.29	35.07	15.78		1.97	0.25
	WTFe+ LPS 5	18.33	32.99	14.66		0.85	0.55
	Hbbtb3/+-saline 1	20.45	31.54	11.09		-2.72	6.57
	Hbbtb3/+-saline 2	19.99	29.98	9.98		-3.82	14.14
	Hbbtb3/+-saline 3	20.52	30.1	9.58		-4.23	18.74
	Hbbtb3/+-saline 4	21.58	32.35	10.77		-3.04	8.22
	Hbbtb3/+-saline 5	21.17	31.54	10.37		-3.43	10.79
	Hbbtb3/+LPS1	18.79	33.56	14.78		0.97	0.51
	Hbbtb3/+LPS2	20.24	29.44	9.2		-4.61	24.39
	Hbbtb3/+LPS3	20.54	29.99	9.45		-4.36	20.46
	Hbbtb3/+LPS4	20.87	31.87	11		-2.8	6.97
	Hbbtb3/+LPS5	20.49	31.37	10.88		-2.93	7.59
	Hbbtb3/+Fe1	21.39	30.03	8.64		-5.16	35.8
	Hbbtb3/+Fe2	20.14	30.24	10.1		-3.7	13.01
	Hbbtb3/+Fe3	20.65	29.75	9.1		-4.71	26.08
	Hbbtb3/+Fe4	20.19	29.35	9.17		-4.64	24.92
	Hbbtb3/+Fe5	20.57	30.56	9.99		-3.82	14.1
	Hbbtb3/+Fe + LPS 1	20.12	31.58	11.46		-2.35	5.09
	Hbbtb3/+Fe + LPS 2	19.86	31.58	11.72		-2.09	4.24
	Hbbtb3/+Fe + LPS 3	19.84	31.28	11.44		-2.37	5.15
	Hbbtb3/+Fe + LPS 4	19.54	30.04	10.5		-3.31	9.88
	Hbbtb3/+Fe + LPS 5	19.54	31.9	12.36		-1.45	2.72
	Figure 3 Effects of LPS on the mRNA expression of DMT1 and FPN1 in the liver and spleen of wild type and thalassemic mice with/without parenteral iron loading.
	Liver DMT1
				delta Ct
		Averag mActb Cq	Average mDmt1 +IRE Cq	Cq mDmt1 +IRE - Cq mActb		delta delta Ct	2-delta delta Ct
	WT-saline 1	22.18	28.4	6.21		-0.65	1.57
	WT-saline 2	22.89	30.33	7.44		0.58	0.67
	WT-saline 3	22.43	29.28	6.86		-0.01	1
	WT-saline 4	23.11	29.66	6.55		-0.31	1.24
	WT-saline 5	22.55	29.8	7.24	6.86	0.38	0.77
	WT LPS1	21.55	27.09	5.53		-1.33	2.51
	WT LPS2	21.93	28.34	6.41		-0.45	1.37
	WT LPS3	21.46	28.21	6.75		-0.11	1.08
	WT LPS4	22.34	27.64	5.31		-1.56	2.94
	WT LPS5	21.41	27.15	5.74		-1.12	2.18
	WT Fe 1	21.96	29.74	7.78		0.92	0.53
	WT Fe 2	22.6	30.13	7.53		0.67	0.63
	WT Fe 3	23.11	29.34	6.23		-0.63	1.55
	WT Fe 4	21.78	29.72	7.93		1.07	0.48
	WT Fe 5	21.8	29.83	8.03		1.17	0.44
	WTFe+ LPS 1	21.59	27.12	5.52		-1.34	2.53
	WTFe+ LPS 2	21.53	27.16	5.63		-1.23	2.35
	WTFe+ LPS 3	20.72	26.58	5.86		-1	2.01
	WTFe+ LPS 4	20.9	27.13	6.24		-0.63	1.54
	WTFe+ LPS 5	20.95	26.49	5.53		-1.33	2.51
	Hbbtb3/+-saline 1	22.2	29.73	7.53		0.67	0.63
	Hbbtb3/+-saline 2	22.25	28.65	6.4		-0.46	1.37
	Hbbtb3/+-saline 3	22.19	29.32	7.13		0.27	0.83
	Hbbtb3/+-saline 4	22.24	29.31	7.07		0.21	0.87
	Hbbtb3/+-saline 5	21.28	27.99	6.71		-0.15	1.11
	Hbbtb3/+LPS1	21.3	27.12	5.82		-1.04	2.06
	Hbbtb3/+LPS2	21.89	28.92	7.03		0.17	0.89
	Hbbtb3/+LPS3	21.37	27.16	5.79		-1.07	2.1
	Hbbtb3/+LPS4	21.31	28.62	7.31		0.45	0.73
	Hbbtb3/+LPS5	21.59	26.96	5.37		-1.49	2.82
	Hbbtb3/+Fe1	21.23	29.46	8.23		1.37	0.39
	Hbbtb3/+Fe2	21.41	28.17	6.76		-0.1	1.07
	Hbbtb3/+Fe3	21.53	28.4	6.86		0	1
	Hbbtb3/+Fe4	21.24	28.99	7.75		0.89	0.54
	Hbbtb3/+Fe5	21.26	28.28	7.02		0.16	0.89
	Hbbtb3/+Fe + LPS 1	20.81	25.47	4.66		-2.2	4.59
	Hbbtb3/+Fe + LPS 2	20.86	26.05	5.18		-1.68	3.2
	Hbbtb3/+Fe + LPS 3	20.53	26.35	5.82		-1.04	2.05
	Hbbtb3/+Fe + LPS 4	20.94	26.48	5.55		-1.32	2.49
	Hbbtb3/+Fe + LPS 5	22.31	26.81	4.5		-2.36	5.14
	Liver FPN1
				delta Ct
		Average mActb Cq	Averag mFpn Cq	Cq mFpn - Cq mActb		delta delta Ct	2-delta delta Ct
	WT-saline 1	22.13	25.58	3.45		0.26	0.83
	WT-saline 2	22.43	26.36	3.93		0.73	0.6
	WT-saline 3	22.35	25.44	3.09		-0.1	1.07
	WT-saline 4	22.51	25.06	2.55		-0.64	1.56
	WT-saline 5	22.64	25.58	2.94	3.19	-0.25	1.19
	WT LPS1	21.55	29.76	8.21		5.02	0.03
	WT LPS2	21.93	30.33	8.4		5.2	0.03
	WT LPS3	21.46	29.33	7.86		4.67	0.04
	WT LPS4	22.34	30.54	8.2		5.01	0.03
	WT LPS5	21.41	29.06	7.64		4.45	0.05
	WT Fe 1	23.12	24.8	1.68		-1.51	2.85
	WT Fe 2	22.96	24.17	1.21		-1.99	3.96
	WT Fe 3	23.04	24.08	1.04		-2.15	4.45
	WT Fe 4	22.58	23.16	0.58		-2.62	6.13
	WT Fe 5	22.48	23.09	0.61		-2.58	5.99
	WTFe+ LPS 1	22.23	28.74	6.52		3.32	0.1
	WTFe+ LPS 2	21.38	26.57	5.18		1.99	0.25
	WTFe+ LPS 3	20.92	25.81	4.89		1.7	0.31
	WTFe+ LPS 4	21.31	27.18	5.88		2.68	0.16
	WTFe+ LPS 5	21.3	26.63	5.33		2.14	0.23
	Hbbtb3/+-saline 1	21.94	23.67	1.73		-1.46	2.76
	Hbbtb3/+-saline 2	21.91	24.04	2.13		-1.06	2.08
	Hbbtb3/+-saline 3	21.97	24.22	2.24		-0.95	1.93
	Hbbtb3/+-saline 4	22.61	25.61	3		-0.2	1.15
	Hbbtb3/+-saline 5	22.24	23.79	1.56		-1.64	3.11
	Hbbtb3/+LPS1	21.3	30.45	9.15		5.96	0.02
	Hbbtb3/+LPS2	21.89	30.46	8.57		5.38	0.02
	Hbbtb3/+LPS3	21.37	28.54	7.17		3.98	0.06
	Hbbtb3/+LPS4	21.31	29.98	8.67		5.48	0.02
	Hbbtb3/+LPS5	21.59	29.56	7.97		4.77	0.04
	Hbbtb3/+Fe1	21.9	22.41	0.51		-2.68	6.42
	Hbbtb3/+Fe2	21.84	22.15	0.31		-2.88	7.38
	Hbbtb3/+Fe3	22.19	22.77	0.58		-2.61	6.12
	Hbbtb3/+Fe4	21.53	22.45	0.91		-2.28	4.85
	Hbbtb3/+Fe5	21.57	22.22	0.65		-2.55	5.84
	Hbbtb3/+Fe + LPS 1	21.58	26.3	4.72		1.53	0.35
	Hbbtb3/+Fe + LPS 2	21.37	25.91	4.54		1.34	0.39
	Hbbtb3/+Fe + LPS 3	20.42	26.68	6.26		3.06	0.12
	Hbbtb3/+Fe + LPS 4	21.34	27.14	5.8		2.61	0.16
	Hbbtb3/+Fe + LPS 5	22.55	27.34	4.78		1.59	0.33
	Spleen DMT1
				delta Ct
		Average mActb Cq	Averag mDMT1 Cq	Cq mDMT1 - Cq mActb		delta delta Ct	2-delta delta Ct
	WT-saline 1	20.36	29.66	9.3		0.33	0.79
	WT-saline 2	20.31	29.05	8.74		-0.23	1.17
	WT-saline 3	19.71	29.59	9.88		0.91	0.53
	WT-saline 4	19.98	29.26	9.28		0.31	0.81
	WT-saline 5	20.39	28.04	7.65	8.97	-1.32	2.5
	WT LPS1	19.49	29.74	10.25		1.28	0.41
	WT LPS2	19.19	28.78	9.59		0.62	0.65
	WT LPS3	18.39	28.11	9.73		0.76	0.59
	WT LPS4	18.92	29.22	10.3		1.33	0.4
	WT LPS5	19.39	29.44	10.06		1.09	0.47
	WT Fe 1	19.48	29.26	9.77		0.8	0.57
	WT Fe 2	19.31	29.37	10.06		1.09	0.47
	WT Fe 3	19.36	29.07	9.7		0.73	0.6
	WT Fe 4	19.46	27.73	8.27		-0.7	1.63
	WT Fe 5	19.73	28.82	9.09		0.12	0.92
	WTFe+ LPS 1	18.4	28.28	9.88		0.91	0.53
	WTFe+ LPS 2	18.76	28.49	9.73		0.76	0.59
	WTFe+ LPS 3	18.31	28.8	10.49		1.52	0.35
	WTFe+ LPS 4	19.29	29.37	10.08		1.11	0.46
	WTFe+ LPS 5	18.33	27.62	9.3		0.32	0.8
	Hbbtb3/+-saline 1	20.86	27.59	6.72		-2.25	4.75
	Hbbtb3/+-saline 2	20.48	26.11	5.63		-3.34	10.13
	Hbbtb3/+-saline 3	20.91	26.84	5.93		-3.04	8.23
	Hbbtb3/+-saline 4	21.49	27.34	5.86		-3.12	8.66
	Hbbtb3/+-saline 5	20.94	27.04	6.1		-2.87	7.33
	Hbbtb3/+LPS1	20.24	26.59	6.34		-2.63	6.18
	Hbbtb3/+LPS2	20.54	26.42	5.88		-3.09	8.52
	Hbbtb3/+LPS3	20.87	28.17	7.3		-1.67	3.19
	Hbbtb3/+LPS4	20.49	27.14	6.65		-2.32	5
	Hbbtb3/+Fe1	21.39	27.56	6.17		-2.8	6.96
	Hbbtb3/+Fe2	20.14	26.34	6.2		-2.77	6.84
	Hbbtb3/+Fe3	20.65	26.27	5.62		-3.35	10.23
	Hbbtb3/+Fe4	20.19	25.34	5.15		-3.82	14.1
	Hbbtb3/+Fe5	20.57	26.75	6.18		-2.79	6.94
	Hbbtb3/+Fe + LPS 1	20.12	26.83	6.72		-2.26	4.77
	Hbbtb3/+Fe + LPS 2	19.86	26.96	7.1		-1.87	3.67
	Hbbtb3/+Fe + LPS 3	19.84	26.86	7.02		-1.95	3.87
	Hbbtb3/+Fe + LPS 4	19.54	25.88	6.34		-2.63	6.21
	Hbbtb3/+Fe + LPS 5	19.54	26.61	7.08		-1.9	3.72
	Spleen FPN1
				delta Ct
		Average mActb Cq	Averag mFpn Cq	Cq mFpn - Cq mActb		delta delta Ct	2-delta delta Ct
	WT-saline 1	20.36	24.26	3.9		0.51	0.7
	WT-saline 2	20.31	23.4	3.09		-0.31	1.24
	WT-saline 3	19.71	23.47	3.76		0.37	0.78
	WT-saline 4	19.98	23.04	3.05		-0.34	1.27
	WT-saline 5	20.39	23.56	3.17	3.4	-0.23	1.17
	WT LPS1	19.49	29.17	9.68		6.28	0.01
	WT LPS2	19.19	28.02	8.83		5.44	0.02
	WT LPS3	18.39	27.68	9.29		5.89	0.02
	WT LPS4	18.92	28.44	9.51		6.12	0.01
	WT LPS5	19.39	27.72	8.33		4.94	0.03
	WT Fe 1	19.48	22.65	3.17		-0.23	1.17
	WT Fe 2	19.31	22.51	3.2		-0.2	1.15
	WT Fe 3	19.36	22.83	3.47		0.07	0.95
	WT Fe 4	19.46	22.79	3.33		-0.07	1.05
	WT Fe 5	19.73	22.68	2.95		-0.45	1.36
	WTFe+ LPS 1	18.4	27.06	8.66		5.27	0.03
	WTFe+ LPS 2	18.76	27.39	8.62		5.23	0.03
	WTFe+ LPS 3	18.31	26.98	8.67		5.27	0.03
	WTFe+ LPS 4	19.29	28.14	8.85		5.45	0.02
	WTFe+ LPS 5	18.33	26.54	8.22		4.82	0.04
	Hbbtb3/+-saline 1	20.86	23.79	2.93		-0.47	1.38
	Hbbtb3/+-saline 2	20.48	22.59	2.12		-1.28	2.43
	Hbbtb3/+-saline 3	20.91	23.03	2.12		-1.28	2.43
	Hbbtb3/+-saline 4	21.49	24	2.52		-0.88	1.84
	Hbbtb3/+-saline 5	20.94	23.2	2.26		-1.14	2.2
	Hbbtb3/+LPS1	18.79	28.24	9.45		6.06	0.02
	Hbbtb3/+LPS2	20.24	26.53	6.29		2.9	0.13
	Hbbtb3/+LPS3	20.54	26.54	6		2.6	0.16
	Hbbtb3/+LPS4	20.87	26.42	5.55		2.16	0.22
	Hbbtb3/+LPS5	20.49	25.76	5.27		1.88	0.27
	Hbbtb3/+Fe1	21.39	23.78	2.4		-1	2
	Hbbtb3/+Fe2	20.14	22.46	2.32		-1.08	2.11
	Hbbtb3/+Fe3	20.65	23.07	2.42		-0.98	1.97
	Hbbtb3/+Fe4	20.19	22.28	2.09		-1.31	2.47
	Hbbtb3/+Fe5	20.57	23.53	2.96		-0.44	1.35
	Hbbtb3/+Fe + LPS 1	20.12	26.13	6.01		2.61	0.16
	Hbbtb3/+Fe + LPS 2	19.86	25.43	5.57		2.17	0.22
	Hbbtb3/+Fe + LPS 3	19.84	25.02	5.18		1.78	0.29
	Hbbtb3/+Fe + LPS 4	19.54	25.44	5.9		2.5	0.18
	Hbbtb3/+Fe + LPS 5	19.54	24.67	5.13		1.74	0.3
	Figure 4 Effects of LPS on the mRNA expression of iron transport molecules in the duodenum of wild type and thalassemic mice with/without parenteral iron loading.
	Duodenum DCYTB
				delta Ct
		Average mActb Cq	Averag mDcytb Cq	Cq mDcytb - Cq mActb		delta delta Ct	2-delta delta Ct
	WT-saline 1	20.4	28.19	7.79		-0.38	1.3
	WT-saline 2	19.08	27.61	8.54		0.37	0.78
	WT-saline 3	19.63	26.57	6.94		-1.23	2.35
	WT-saline 4	19.54	28.77	9.23		1.06	0.48
	WT-saline 5	21.29	29.64	8.35	8.17	0.18	0.88
	WT LPS1	19.63	31.53	11.9		3.73	0.08
	WT LPS2	19.09	29.19	10.1		1.93	0.26
	WT LPS3	20.42	29.16	8.75		0.58	0.67
	WT LPS4	20.36	30.14	9.78		1.61	0.33
	WT LPS5	20.7	28.53	7.83		-0.34	1.27
	WT Fe 1	19.21	30.07	10.86		2.69	0.15
	WT Fe 2	20	29.11	9.11		0.94	0.52
	WT Fe 3	19.31	29.82	10.51		2.34	0.2
	WT Fe 4	19.22	27.97	8.75		0.58	0.67
	WT Fe 5	19.17	28.7	9.53		1.36	0.39
	WTFe+ LPS 1	22.93	34.7	11.77		3.6	0.08
	WTFe+ LPS 2	18.48	30.09	11.61		3.44	0.09
	WTFe+ LPS 3	19.55	30.11	10.56		2.39	0.19
	WTFe+ LPS 4	19.07	31.05	11.98		3.81	0.07
	WTFe+ LPS 5	18.24	33.33	15.09		6.92	0.01
	Hbbtb3/+-saline 1	20.66	27.41	6.75		-1.42	2.67
	Hbbtb3/+-saline 2	19.54	26.73	7.19		-0.98	1.98
	Hbbtb3/+-saline 3	19.92	27.79	7.87		-0.3	1.23
	Hbbtb3/+-saline 4	19.69	25.96	6.27		-1.9	3.73
	Hbbtb3/+-saline 5	19.78	26.21	6.44		-1.73	3.32
	Hbbtb3/+LPS1	18.89	31.84	12.95		4.78	0.04
	Hbbtb3/+LPS2	18.61	30.24	11.63		3.46	0.09
	Hbbtb3/+LPS3	18.67	29.2	10.53		2.36	0.19
	Hbbtb3/+LPS4	21.35	33.34	11.99		3.82	0.07
	Hbbtb3/+LPS5	19.38	29.21	9.83		1.66	0.32
	Hbbtb3/+Fe1	19.48	25.78	6.3		-1.87	3.66
	Hbbtb3/+Fe2	21.72	29.69	7.96		-0.21	1.15
	Hbbtb3/+Fe3	19.64	27.29	7.65		-0.52	1.43
	Hbbtb3/+Fe4	20.56	26.01	5.46		-2.71	6.56
	Hbbtb3/+Fe5	19.05	28.38	9.33		1.16	0.45
	Hbbtb3/+Fe + LPS 1	18.97	31.91	12.94		4.77	0.04
	Hbbtb3/+Fe + LPS 2	18.47	30.38	11.91		3.74	0.07
	Hbbtb3/+Fe + LPS 3	18.77	30.04	11.27		3.1	0.12
	Hbbtb3/+Fe + LPS 4	19.22	32.03	12.81		4.64	0.04
	Hbbtb3/+Fe + LPS 5	20.06	31.85	11.79		3.62	0.08
	Duodenum DMT1
				delta Ct
		Average mActb Cq	Averag mDMT1 Cq	Cq mDMT1 - Cq mActb		delta delta Ct	2-delta delta Ct
	WT-saline 1	20.4	27.96	7.56		-0.17	1.12
	WT-saline 2	19.08	26.92	7.85		0.12	0.92
	WT-saline 3	19.63	26.89	7.26		-0.47	1.38
	WT-saline 4	19.54	27.69	8.16		0.43	0.74
	WT-saline 5	21.29	29.11	7.82	7.73	0.09	0.94
	WT LPS1	19.63	29.33	9.7		1.97	0.25
	WT LPS2	19.09	29.17	10.08		2.35	0.2
	WT LPS3	20.42	28.97	8.55		0.82	0.57
	WT LPS4	20.36	29.31	8.95		1.22	0.43
	WT LPS5	20.7	28.38	7.67		-0.06	1.04
	WT Fe 1	19.21	27.23	8.02		0.29	0.82
	WT Fe 2	20	27.43	7.44		-0.29	1.23
	WT Fe 3	19.31	27.15	7.84		0.11	0.93
	WT Fe 4	19.22	25.68	6.46		-1.27	2.41
	WT Fe 5	19.17	25.58	6.41		-1.32	2.5
	WTFe+ LPS 1	22.93	28.84	5.91		-1.82	3.52
	WTFe+ LPS 2	18.48	26.17	7.69		-0.04	1.03
	WTFe+ LPS 3	19.55	26.12	6.58		-1.15	2.22
	WTFe+ LPS 4	19.07	27.3	8.24		0.51	0.7
	WTFe+ LPS 5	18.24	27.57	9.33		1.6	0.33
	Hbbtb3/+-saline 1	20.66	27.11	6.45		-1.28	2.43
	Hbbtb3/+-saline 2	19.54	26.47	6.93		-0.8	1.74
	Hbbtb3/+-saline 3	19.92	26.81	6.9		-0.83	1.78
	Hbbtb3/+-saline 4	19.69	25.54	5.85		-1.88	3.68
	Hbbtb3/+-saline 5	19.78	26.32	6.54		-1.19	2.28
	Hbbtb3/+LPS1	18.89	29.8	10.91		3.18	0.11
	Hbbtb3/+LPS2	18.61	28.72	10.11		2.38	0.19
	Hbbtb3/+LPS3	18.67	28.22	9.56		1.83	0.28
	Hbbtb3/+LPS4	21.35	30.93	9.58		1.85	0.28
	Hbbtb3/+LPS5	19.38	29.23	9.85		2.12	0.23
	Hbbtb3/+Fe1	19.48	25.19	5.7		-2.03	4.07
	Hbbtb3/+Fe2	21.72	28.15	6.42		-1.31	2.47
	Hbbtb3/+Fe3	19.64	24.95	5.31		-2.42	5.34
	Hbbtb3/+Fe4	20.56	26.12	5.57		-2.16	4.48
	Hbbtb3/+Fe5	19.05	27.63	8.59		0.86	0.55
	Hbbtb3/+Fe + LPS 1	18.97	28.81	9.84		2.11	0.23
	Hbbtb3/+Fe + LPS 2	18.47	26.59	8.11		0.38	0.77
	Hbbtb3/+Fe + LPS 3	18.77	27.09	8.32		0.59	0.66
	Hbbtb3/+Fe + LPS 4	19.22	29.12	9.9		2.17	0.22
	Hbbtb3/+Fe + LPS 5	20.06	27.66	7.6		-0.13	1.1
	Duodenum FPN1
				delta Ct
		Average mActb Cq	Averag mFpn Cq	Cq mFpn - Cq mActb		delta delta Ct	2-delta delta Ct
	WT-saline 1	20.4	23.63	3.23		-0.03	1.02
	WT-saline 2	19.08	22.18	3.1		-0.16	1.12
	WT-saline 3	19.63	22.83	3.2		-0.07	1.05
	WT-saline 4	19.54	23.25	3.71		0.45	0.73
	WT-saline 5	21.29	24.37	3.08	3.27	-0.18	1.14
	WT LPS1	19.63	24.45	4.82		1.55	0.34
	WT LPS2	19.09	24.11	5.01		1.75	0.3
	WT LPS3	20.42	24.29	3.87		0.6	0.66
	WT LPS4	20.36	24.7	4.34		1.07	0.48
	WT LPS5	20.7	25.03	4.33		1.06	0.48
	WT Fe 1	19.21	23.93	4.72		1.46	0.36
	WT Fe 2	20	23.32	3.33		0.06	0.96
	WT Fe 3	19.31	23.68	4.37		1.1	0.47
	WT Fe 4	19.22	22.33	3.11		-0.16	1.11
	WT Fe 5	19.17	22.16	2.99		-0.28	1.21
	WTFe+ LPS 1	22.93	26.43	3.5		0.23	0.85
	WTFe+ LPS 2	18.48	22.51	4.03		0.77	0.59
	WTFe+ LPS 3	19.55	23.84	4.29		1.02	0.49
	WTFe+ LPS 4	19.07	24.47	5.4		2.14	0.23
	WTFe+ LPS 5	18.24	24.49	6.24		2.98	0.13
	Hbbtb3/+-saline 1	20.66	23.38	2.72		-0.55	1.46
	Hbbtb3/+-saline 2	19.54	21.39	1.84		-1.42	2.68
	Hbbtb3/+-saline 3	19.92	22.34	2.42		-0.85	1.8
	Hbbtb3/+-saline 4	19.69	22.11	2.42		-0.85	1.8
	Hbbtb3/+-saline 5	19.78	21.92	2.15		-1.12	2.17
	Hbbtb3/+LPS1	18.89	24.56	5.67		2.4	0.19
	Hbbtb3/+LPS2	18.61	23.34	4.74		1.47	0.36
	Hbbtb3/+LPS3	18.67	22.96	4.29		1.02	0.49
	Hbbtb3/+LPS4	21.35	26.51	5.16		1.89	0.27
	Hbbtb3/+LPS5	19.38	24.12	4.74		1.48	0.36
	Hbbtb3/+Fe1	19.48	21.01	1.53		-1.74	3.33
	Hbbtb3/+Fe2	21.72	24.53	2.81		-0.46	1.37
	Hbbtb3/+Fe3	19.64	23.62	3.98		0.72	0.61
	Hbbtb3/+Fe4	20.56	21.82	1.27		-2	4
	Hbbtb3/+Fe5	19.05	22.4	3.35		0.09	0.94
	Hbbtb3/+Fe + LPS 1	18.97	23.72	4.75		1.48	0.36
	Hbbtb3/+Fe + LPS 2	18.47	23.52	5.04		1.78	0.29
	Hbbtb3/+Fe + LPS 3	18.77	23.51	4.74		1.47	0.36
	Hbbtb3/+Fe + LPS 4	19.22	24.38	5.16		1.89	0.27
	Hbbtb3/+Fe + LPS 5	20.06	24.3	4.24		0.97	0.51
